# Supplementary material for: Determination of 13-cis-Retinoic Acid and Its Metabolites in Plasma by Micellar Electrokinetic Chromatography Using Cyclodextrin-Assisted Sweeping for Sample Preconcentration
Source: Molecules. 2021 Sep 28;26(19):5865. doi: 10.3390/molecules26195865 (PMC8512417; doi:10.3390/molecules26195865)
Supplement: Supplementary file 1 [file molecules-26-05865-s001.zip]

Archive with 1 entries (1 files):
- molecules-1370988-supplementary.pdf
